# Supplementary material for: Arthproliferins A–D, Four New Sesterterpenes from the Mangrove-Sediment-Derived Fungus Arthrinium sp. SCSIO41221
Source: Molecules. 2023 Oct 24;28(21):7246. doi: 10.3390/molecules28217246 (PMC10648114; doi:10.3390/molecules28217246)
Supplement: Supplementary file 1 [file molecules-28-07246-s001.zip]

Archive with 1 entries (1 files):
- molecules-2660196-supplementary.pdf
